# Supplementary material for: Breast cancer cells promote a notch-dependent mesenchymal phenotype in endothelial cells participating to a pro-tumoral niche
Source: J Transl Med. 2015 Jan 27;13:27. doi: 10.1186/s12967-015-0386-3 (PMC4336716; doi:10.1186/s12967-015-0386-3)
Supplement: Additional file 2: — S4. An Excel sheet containing full gene list of the IPA functional gene clustering has been uploaded for creation of a hyperlink. [file 12967_2015_386_MOESM2_ESM.xls]

## Sheet: Cell Proliferation
© 2000-2013 Ingenuity Systems, Inc. All rights reserved.	Cell Proliferation & Growth	Proliferation & Growth
ID	Genes in dataset	Prediction (based on expression direction)	Fold Change	Findings					Colony Formation
CFLAR	CFLAR	Increased	2.927	Increases (5)					© 2000-2013 Ingenuity Systems, Inc. All rights reserved.
TLR3	TLR3	Increased	4.023	Increases (2)					ID	Genes in dataset	Prediction (based on expression direction)	Fold Change	Findings
PTGES	PTGES	Increased	3.277	Increases (9)					F3	F3	Increased	76.845	Increases (1)
S100P	S100P	Increased	6.466	Increases (4)					EREG	EREG	Increased	40.266	Increases (1)
HPSE	HPSE	Increased	2.501	Increases (8)					IFIH1	IFIH1	Decreased	12.254	Decreases (1)
ID2	ID2	Increased	2.337	Increases (17)					CXCL10	CXCL10	Decreased	10.926	Decreases (1)
ATAD2	ATAD2	Increased	2.212	Increases (1)					RUNX2	RUNX2	Decreased	6.952	Decreases (1)
TOP2A	TOP2A	Increased	6.837	Increases (2)					CCNB1	CCNB1	Affected	5.862	Affects (1)
TNFSF15	TNFSF15	Increased	5.014	Increases (16)					TNFSF10	TNFSF10	Decreased	5.44	Decreases (3)
JAG1	JAG1	Increased	2.311	Increases (23)					SEL1L	SEL1L	Decreased	5.073	Decreases (1)
231042_s_at	CAMK2D	Increased	4.233	Increases (1)					UBE2C	UBE2C	Increased	4.915	Increases (1)
EIF4EBP2	EIF4EBP2	Increased	-2.219	Decreases (1)					SFN	SFN	Decreased	4.281	Decreases (2)
RACGAP1	RACGAP1	Increased	5.593	Increases (1)					ATF3	ATF3	Decreased	4.12	Decreases (2)
IL6	IL6	Increased	2.214	Increases (268)					PBK	PBK	Increased	3.924	Increases (1)
KLF5	KLF5	Increased	3.685	Increases (12)					EGFR	EGFR	Increased	3.779	Increases (15)
EHF	EHF	Increased	3.527	Increases (4)					BIRC5	BIRC5	Increased	3.746	Increases (1)
IL15RA	IL15RA	Increased	2.125	Increases (12)					PTTG1	PTTG1	Increased	3.724	Increases (1)
TNFSF10	TNFSF10	Increased	5.440	Increases (61)					PLSCR1	PLSCR1	Increased	3.653	Increases (2)
PLAC8	PLAC8	Increased	5.726	Increases (5)					EHF	EHF	Decreased	3.527	Decreases (3)
CENPF	CENPF	Increased	4.068	Increases (1)					PNPT1	PNPT1	Increased	3.427	Increases (1)
KRT8	KRT8	Increased	2.890	Increases (3)					EGR1	EGR1	Increased	3.286	Increases (3)
SPINT2	SPINT2	Increased	7.029	Increases (2)					PTGES	PTGES	Increased	3.277	Increases (1)
ENTPD1	ENTPD1	Increased	-2.103	Decreases (1)					CASP1	CASP1	Increased	3.076	Increases (3)
FOSB	FOSB	Increased	2.107	Increases (2)					IFI16	IFI16	Decreased	3.058	Decreases (3)
CDC20	CDC20	Increased	5.216	Increases (1)					PTGS2	PTGS2	Increased	2.806	Increases (3)
LGALS3	LGALS3	Increased	2.397	Increases (13)					MET	MET	Increased	2.777	Increases (7)
PTTG1	PTTG1	Increased	3.724	Increases (17)					IRS1	IRS1	Affected	2.737	Affects (2)
UGCG	UGCG	Increased	3.146	Increases (1)					RRM2	RRM2	Increased	2.692	Increases (1)
SOX9	SOX9	Increased	2.285	Increases (13)					CD44	CD44	Increased	2.679	Increases (4)
ECT2	ECT2	Increased	2.050	Increases (5)					PSRC1	PSRC1	Decreased	2.671	Decreases (1)
BIRC5	BIRC5	Increased	3.746	Increases (53)					EIF2AK2	EIF2AK2	Decreased	2.649	Decreases (2)
230180_at	DDX17	Increased	2.952	Increases (1)					FOXA2	FOXA2	Decreased	2.638	Decreases (1)
MAD2L1	MAD2L1	Increased	2.418	Increases (1)					SOD2	SOD2	Increased	2.577	Increases (4)
EREG	EREG	Increased	40.266	Increases (22)					MT1X	MT1X	Increased	2.576	Increases (1)
CXCL2	CXCL2	Increased	3.736	Increases (11)					EZR	EZR	Increased	2.572	Increases (3)
PTGS2	PTGS2	Increased	2.806	Increases (42)					TPM3	TPM3	Affected	2.498	Affects (1)
EGR1	EGR1	Increased	3.286	Increases (26)					FOXM1	FOXM1	Increased	2.495	Increases (1)
IL18	IL18	Increased	6.614	Increases (51)					MAD2L1	MAD2L1	Decreased	2.418	Decreases (7)
KIF2C	KIF2C	Increased	5.196	Increases (2)					LGALS3	LGALS3	Increased	2.397	Increases (1)
JAK2	JAK2	Increased	2.166	Increases (67)					DDIT3	DDIT3	Increased	2.319	Increases (1)
DSG2	DSG2	Increased	8.101	Increases (1)					MITF	MITF	Increased	2.3	Increases (3)
KIF11	KIF11	Increased	2.955	Increases (1)					SCLT1	SCLT1	Decreased	2.241	Decreases (1)
CUL5	CUL5	Increased	-2.189	Decreases (2)					IL6	IL6	Increased	2.214	Increases (26)
ISG15	ISG15	Increased	9.028	Increases (2)					TOP1	TOP1	Decreased	2.169	Decreases (2)
VEGFC	VEGFC	Increased	2.266	Increases (21)					JAK2	JAK2	Increased	2.166	Increases (15)
BHLHE41	BHLHE41	Increased	2.149	Increases (1)					HMGA2	HMGA2	Affected	2.133	Affects (2)
SPOCK3	SPOCK3	Increased	-2.600	Decreases (4)					NOTCH2	NOTCH2	Affected	2.126	Affects (1)
MITF	MITF	Increased	2.300	Increases (3)					PTN	PTN	Increased	2.105	Increases (1)
HMGA2	HMGA2	Increased	2.133	Increases (15)					CLEC11A	CLEC11A	Decreased	-2.033	Increases (9)
CKS1B	CKS1B	Increased	2.395	Increases (7)					SCN3B	SCN3B	Increased	-2.15	Decreases (2)
S100A4	S100A4	Increased	2.538	Increases (3)					TUSC2	TUSC2	Increased	-2.334	Decreases (1)
USP18	USP18	Increased	3.860	Increases (4)					CADM1	CADM1	Increased	-2.404	Decreases (1)
TTK	TTK	Increased	3.731	Increases (1)					TMEFF2	TMEFF2	Increased	-3.028	Decreases (1)
TUSC2	TUSC2	Increased	-2.334	Decreases (3)					KIT	KIT	Decreased	-3.725	Increases (10)
TNFSF13B	TNFSF13B	Increased	3.800	Increases (28)
RFC3	RFC3	Increased	2.477	Increases (1)
VASH1	VASH1	Increased	-2.105	Decreases (2)
DTL	DTL	Increased	2.653	Increases (1)
FANCD2	FANCD2	Increased	2.021	Increases (1)
SKIL	SKIL	Increased	2.695	Increases (12)
FOXM1	FOXM1	Increased	2.495	Increases (46)
NR4A2	NR4A2	Increased	3.146	Increases (6)
CDKN2B	CDKN2B	Increased	-2.524	Decreases (17)
MET	MET	Increased	2.777	Increases (95)
CXCR4	CXCR4	Increased	5.234	Increases (24)
AURKB	AURKB	Increased	2.656	Increases (5)
TPX2	TPX2	Increased	5.580	Increases (5)
EGFR	EGFR	Increased	3.779	Increases (262)
ATM	ATM	Increased	3.072	Increases (31)
SIX1	SIX1	Increased	3.370	Increases (13)
BUB1	BUB1	Increased	6.160	Increases (3)
PBK	PBK	Increased	3.924	Increases (1)
CEBPB	CEBPB	Increased	2.139	Increases (39)
ADAR	ADAR	Increased	2.015	Increases (2)
UBE2C	UBE2C	Increased	4.915	Increases (5)
F3	F3	Increased	76.845	Increases (3)
CD44	CD44	Increased	2.679	Increases (38)
PTN	PTN	Increased	2.105	Increases (19)
F2RL1	F2RL1	Increased	7.466	Increases (22)
CCNA2	CCNA2	Increased	3.579	Increases (7)
RGS5	RGS5	Increased	-2.081	Decreases (1)
230494_at	SLC20A1	Increased	2.192	Increases (2)
PTPN2	PTPN2	Increased	2.329	Increases (5)
WNT5A	WNT5A	Increased	-2.129	Decreases (26)
CTSS	CTSS	Increased	5.705	Increases (1)
CCNB1	CCNB1	Increased	5.862	Increases (5)
CLIP1	CLIP1	Increased	2.035	Increases (1)
SPTBN1	SPTBN1	Increased	2.376	Increases (4)
ZIC2	ZIC2	Increased	2.005	Increases (2)
MYBL1	MYBL1	Increased	2.975	Increases (5)
FZD7	FZD7	Increased	3.122	Increases (1)
EZR	EZR	Increased	2.572	Increases (8)
SLC7A5	SLC7A5	Increased	2.807	Increases (1)
ISG20	ISG20	Increased	15.503	Increases (3)
PMEPA1	PMEPA1	Increased	-2.861	Decreases (6)
DUSP10	DUSP10	Increased	3.479	Increases (2)
DLGAP5	DLGAP5	Increased	6.483	Increases (6)
NEK2	NEK2	Increased	5.968	Increases (3)
NAMPT	NAMPT	Increased	2.595	Increases (2)
ST8SIA4	ST8SIA4	Increased	-2.808	Decreases (1)
MDM2	MDM2	Increased	2.515	Increases (33)
CDK1	CDK1	Increased	3.732	Increases (6)
MKI67	MKI67	Increased	3.569	Increases (11)
TNFRSF21	TNFRSF21	Increased	-2.006	Decreases (7)
KIF20A	KIF20A	Increased	6.582	Increases (1)
AURKA	AURKA	Increased	4.156	Increases (8)
MAPK13	MAPK13	Increased	3.050	Increases (1)
CASP1	CASP1	Increased	3.076	Increases (4)
AREG	AREG/AREGB	Increased	19.911	Increases (40)
IRS1	IRS1	Increased	2.737	Increases (20)
ZMAT3	ZMAT3	Increased	-2.116	Decreases (2)
RRM2	RRM2	Increased	2.692	Increases (14)
ICAM1	ICAM1	Increased	2.687	Increases (18)
IL7R	IL7R	Increased	3.332	Increases (25)
KIAA1524	KIAA1524	Increased	2.260	Increases (1)
ELOVL7	ELOVL7	Increased	2.557	Increases (2)
CDCA5	CDCA5	Increased	2.462	Increases (9)
CDCA8	CDCA8	Increased	2.178	Increases (4)
CCDC88A	CCDC88A	Increased	2.422	Increases (3)
CTHRC1	CTHRC1	Increased	2.037	Increases (1)
BMPR1A	BMPR1A	Increased	2.790	Increases (10)
CAMK2N1	CAMK2N1	Increased	-2.219	Decreases (8)
GOLM1	GOLM1	Increased	2.493	Increases (1)
TAF9B	TAF9B	Increased	2.012	Increases (2)
MT1E	MT1E	Increased	2.446	Increases (4)
242907_at	GBP2	Increased	2.558	Increases (3)
BIRC3	BIRC3	Increased	6.765	Increases (4)
NCAPG	NCAPG	Increased	2.538	Increases (4)
TRIM21	TRIM21	Decreased	3.555	Decreases (2)
TNFSF18	TNFSF18	Decreased	-2.335	Increases (2)
HS6ST2	HS6ST2	Decreased	-2.321	Increases (3)
RASGRP1	RASGRP1	Decreased	-2.364	Increases (6)
BNIP3	BNIP3	Decreased	2.352	Decreases (6)
KIT	KIT	Decreased	-3.725	Increases (106)
SCIN	SCIN	Decreased	3.039	Decreases (1)
PDK4	PDK4	Decreased	3.151	Decreases (1)
TXNIP	TXNIP	Decreased	4.094	Decreases (12)
CLEC11A	CLEC11A	Decreased	-2.033	Increases (9)
PNPT1	PNPT1	Decreased	3.427	Decreases (8)
EIF2AK2	EIF2AK2	Decreased	2.649	Decreases (20)
HEY1	HEY1	Decreased	2.644	Decreases (2)
HIPK2	HIPK2	Decreased	-2.405	Increases (14)
DUSP5	DUSP5	Decreased	2.890	Decreases (3)
RUNX2	RUNX2	Decreased	6.952	Decreases (18)
VCAM1	VCAM1	Decreased	11.547	Decreases (5)
DACH1	DACH1	Decreased	2.310	Decreases (7)
WARS	WARS	Decreased	3.058	Decreases (2)
PLXNA4	PLXNA4	Decreased	-2.862	Increases (4)
TMEFF2	TMEFF2	Decreased	-3.028	Increases (5)
CEBPD	CEBPD	Decreased	2.380	Decreases (12)
CDKN3	CDKN3	Decreased	3.236	Decreases (1)
IL4I1	IL4I1	Decreased	2.041	Decreases (5)
RBM3	RBM3	Decreased	-2.228	Increases (2)
NOV	NOV	Decreased	3.701	Decreases (6)
SFN	SFN	Decreased	4.281	Decreases (9)
PPM1A	PPM1A	Decreased	2.664	Decreases (2)
NOTCH2	NOTCH2	Decreased	2.126	Decreases (9)
DDIT3	DDIT3	Decreased	2.319	Decreases (4)
43511_s_at	ARRB1	Decreased	-2.682	Increases (1)
HK2	HK2	Decreased	3.024	Decreases (1)
MAP3K8	MAP3K8	Decreased	3.290	Decreases (1)
FSCN1	FSCN1	Decreased	-2.088	Increases (6)
ADORA2B	ADORA2B	Decreased	2.753	Decreases (10)
SDC2	SDC2	Decreased	-2.416	Increases (7)
CDKN2C	CDKN2C	Decreased	2.707	Decreases (26)
SH2D3C	SH2D3C	Decreased	-2.253	Increases (2)
CD59	CD59	Decreased	-2.121	Increases (2)
SAT1	SAT1	Decreased	3.871	Decreases (13)
PSRC1	PSRC1	Decreased	2.671	Decreases (2)
ABCG2	ABCG2	Decreased	-2.203	Increases (9)
SOCS3	SOCS3	Decreased	2.417	Decreases (45)
NFYA	NFYA	Decreased	-3.775	Increases (1)
IDO1	IDO1	Decreased	3.757	Decreases (26)
FOXA2	FOXA2	Decreased	2.638	Decreases (2)
ATF3	ATF3	Decreased	4.120	Decreases (11)
B2M	B2M	Decreased	7.566	Decreases (3)
HMMR	HMMR	Decreased	4.200	Decreases (3)
IFI30	IFI30	Decreased	4.843	Decreases (2)
IFI16	IFI16	Decreased	3.058	Decreases (7)
IGFBP1	IGFBP1	Decreased	13.117	Decreases (14)
KCNMA1	KCNMA1	Decreased	-2.656	Increases (1)
FABP4	FABP4	Decreased	-9.016	Increases (4)
MT2A	MT2A	Decreased	2.494	Decreases (3)
ANGPTL1	ANGPTL1	Decreased	3.416	Decreases (3)
KALRN	KALRN	Decreased	-2.304	Increases (1)
GBP1	GBP1	Decreased	5.392	Decreases (5)
FST	FST	Decreased	35.622	Decreases (11)
LRPAP1	LRPAP1	Decreased	-2.764	Increases (1)
STAT2	STAT2	Decreased	3.077	Decreases (3)
IFIT3	IFIT3	Decreased	26.670	Decreases (2)
STK4	STK4	Decreased	2.149	Decreases (7)
DUSP4	DUSP4	Decreased	-3.079	Increases (1)
ELF1	ELF1	Decreased	3.186	Decreases (4)
CXCL10	CXCL10	Decreased	10.926	Decreases (10)
PEG10	PEG10	Decreased	-2.095	Increases (3)
SOD2	SOD2	Decreased	2.577	Decreases (20)
GPNMB	GPNMB	Decreased	2.476	Decreases (1)
PAPPA	PAPPA	Decreased	-2.209	Increases (5)
PAG1	PAG1	Decreased	2.078	Decreases (1)
GEM	GEM	Decreased	4.293	Decreases (1)
TOP1	TOP1	Decreased	2.169	Decreases (8)
C5orf13	NREP	Decreased	-2.008	Increases (1)
SETBP1	SETBP1	Decreased	-2.021	Increases (1)
MMP10	MMP10	Decreased	-2.916	Increases (1)
PLSCR1	PLSCR1	Decreased	3.653	Decreases (2)
SRGN	SRGN	Decreased	2.511	Decreases (3)
TAP1	TAP1	Decreased	7.704	Decreases (1)
VHL	VHL	Decreased	2.021	Decreases (24)
STAT1	STAT1	Decreased	6.403	Decreases (45)
TRIB1	TRIB1	Decreased	2.488	Decreases (2)
OAS3	OAS3	Decreased	14.899	Decreases (2)
UBE2D3	UBE2D3	Decreased	2.485	Decreases (3)
RARRES3	RARRES3	Decreased	3.507	Decreases (6)
CERK	CERK	Decreased	-2.467	Increases (1)
FLT4	FLT4	Decreased	-2.343	Increases (8)
228120_at	AGO1	Decreased	-2.688	Increases (1)
NEGR1	NEGR1	Decreased	-2.042	Increases (1)
DOCK8	DOCK8	Decreased	-2.467	Increases (1)
SLAMF7	SLAMF7	Decreased	5.811	Decreases (9)
BRIP1	BRIP1	Decreased	3.165	Decreases (1)
DCBLD2	DCBLD2	Decreased	2.072	Decreases (1)
PARP10	PARP10	Decreased	3.781	Decreases (1)
MEG3	MEG3	Decreased	2.552	Decreases (1)
EPHB1	EPHB1	Decreased	-2.926	Increases (1)
CTSC	CTSC	Affected	-2.328	Affects (1)
CFDP1	CFDP1	Affected	3.146	Affects (1)
NT5C3	NT5C3A	Affected	2.657	Affects (2)
DCHS1	DCHS1	Affected	-2.523	Affects (1)
NEIL3	NEIL3	Affected	2.327	Affects (1)
KIF15	KIF15	Affected	2.462	Affects (1)
AK4	AK4	Affected	2.842	Affects (1)
NCF2	NCF2	Affected	2.696	Affects (1)
LAMP3	LAMP3	Affected	4.748	Affects (1)
VCAN	VCAN	Affected	-9.300	Affects (10)
CCNB2	CCNB2	Affected	3.653	Affects (1)
CFB	CFB	Affected	9.685	Affects (1)
USP9X	USP9X	Affected	-3.414	Affects (1)
COL8A1	COL8A1	Affected	4.172	Affects (1)
SEL1L	SEL1L	Affected	5.073	Affects (2)
OSMR	OSMR	Affected	2.969	Affects (3)
TPM3	TPM3	Affected	2.498	Affects (2)
KRT19	KRT19	Affected	8.135	Affects (2)
KCNJ16	KCNJ16	Affected	3.057	Affects (1)
ATP6V0E1	ATP6V0E1	Affected	2.236	Affects (1)
MAFF	MAFF	Affected	2.372	Affects (1)
WNT5B	WNT5B	Affected	2.235	Affects (1)
MT1H	MT1H	Affected	2.354	Affects (4)
NKX2-3	NKX2-3	Affected	-3.622	Affects (4)
SELE	SELE	Affected	3.085	Affects (2)
DNER	DNER	Affected	-2.586	Affects (1)
ANK3	ANK3	Affected	-2.208	Affects (2)
HFE	HFE	Affected	3.131	Affects (2)
HOPX	HOPX	Affected	-2.122	Affects (1)
CADM1	CADM1	Affected	-2.404	Affects (1)
TGFBI	TGFBI	Affected	2.934	Affects (1)
HIST1H2BH	HIST1H2BH/HIST1H2BO	Affected	2.315	Affects (1)
CDCP1	CDCP1	Affected	4.104	Affects (4)
214182_at	ARF6	Affected	2.117	Affects (1)
ZNF423	ZNF423	Affected	-2.329	Affects (1)
MX1	MX1	Affected	22.658	Affects (1)
CXCL11	CXCL11	Affected	20.710	Affects (1)
PLEKHA2	PLEKHA2	Affected	4.217	Affects (2)
AIFM2	AIFM2	Affected	2.049	Affects (1)
SDC1	SDC1	Affected	-2.904	Affects (2)
SIK1	SIK1	Affected	2.586	Affects (2)
BST2	BST2	Affected	3.816	Affects (1)
CD47	CD47	Affected	2.286	Affects (5)
DSP	DSP	Affected	3.507	Affects (1)
EGLN3	EGLN3	Affected	2.667	Affects (2)
BUB1B	BUB1B	Affected	3.499	Affects (1)
PSME2	PSME2	Affected	2.487	Affects (1)
GPX3	GPX3	Affected	-2.220	Affects (1)

## Sheet: Cell Movement
Blood Cell Recruitment						Breast Cancer cell Invasion						Cell Movement
© 2000-2013 Ingenuity Systems, Inc. All rights reserved.						© 2000-2013 Ingenuity Systems, Inc. All rights reserved.						© 2000-2013 Ingenuity Systems, Inc. All rights reserved.						cytokinesis
ID	Genes in dataset	Prediction (based on expression direction)	Fold Change	Findings		ID	Genes in dataset	Prediction (based on expression direction)	Fold Change	Findings		ID	Genes in dataset	Prediction (based on expression direction)	Fold Change	Findings		© 2000-2013 Ingenuity Systems, Inc. All rights reserved.
TLR3	TLR3	Increased	4.023	Increases (1)		TNFSF10	TNFSF10	Increased	5.44	Increases (1)		TLR3	TLR3	Increased	4.023	Increases (2)		ID	Genes in dataset	Prediction (based on expression direction)	Fold Change	Findings
IL6	IL6	Increased	2.214	Increases (5)		PTTG1	PTTG1	Increased	3.724	Increases (6)		PTGES	PTGES	Increased	3.277	Increases (4)		TOP2A	TOP2A	Increased	6.837	Increases (1)
CD47	CD47	Increased	2.286	Increases (5)		PTGS2	PTGS2	Increased	2.806	Increases (5)		S100P	S100P	Increased	6.466	Increases (5)		RACGAP1	RACGAP1	Increased	5.593	Increases (7)
ENTPD1	ENTPD1	Increased	-2.103	Decreases (1)		214182_at	ARF6	Increased	2.117	Increases (1)		HPSE	HPSE	Increased	2.501	Increases (2)		KIF4A	KIF4A	Increased	3.063	Increases (1)
VCAM1	VCAM1	Increased	11.547	Increases (10)		HMMR	HMMR	Increased	4.2	Increases (1)		ID2	ID2	Increased	2.337	Increases (1)		CDC20	CDC20	Increased	5.216	Increases (1)
LGALS3	LGALS3	Increased	2.397	Increases (1)		MET	MET	Increased	2.777	Increases (1)		TSPAN8	TSPAN8	Increased	2.461	Increases (1)		ANLN	ANLN	Increased	4.629	Increases (3)
CXCL2	CXCL2	Increased	3.736	Increases (18)		CXCR4	CXCR4	Increased	5.234	Increases (1)		PARP9	PARP9	Increased	6.699	Increases (1)		ECT2	ECT2	Increased	2.05	Increases (6)
IL18	IL18	Increased	6.614	Increases (5)		EGFR	EGFR	Increased	3.779	Increases (1)		IL6	IL6	Increased	2.214	Increases (63)		KIF23	KIF23	Increased	3.587	Increases (3)
MAP3K8	MAP3K8	Increased	3.29	Increases (2)		CBX5	CBX5	Increased	-2.302	Decreases (4)		KLF5	KLF5	Increased	3.685	Increases (3)		AURKB	AURKB	Increased	2.656	Increases (5)
ADORA2B	ADORA2B	Increased	2.753	Increases (2)		CD44	CD44	Increased	2.679	Increases (4)		TNFSF10	TNFSF10	Increased	5.44	Increases (4)		CCNB1	CCNB1	Increased	5.862	Increases (1)
S100A4	S100A4	Increased	2.538	Increases (1)		CTSS	CTSS	Increased	5.705	Increases (4)		KRT8	KRT8	Increased	2.89	Increases (1)		KIF20A	KIF20A	Increased	6.582	Increases (2)
IRF7	IRF7	Increased	6.285	Increases (1)		EZR	EZR	Increased	2.572	Increases (1)		RXFP1	RXFP1	Increased	2.815	Increases (2)		AURKA	AURKA	Increased	4.156	Increases (1)
PDE4B	PDE4B	Increased	2.635	Increases (3)		NAMPT	NAMPT	Increased	2.595	Increases (2)		ASPM	ASPM	Increased	4.566	Increases (2)		KIF14	KIF14	Increased	4.53	Increases (2)
SELE	SELE	Increased	3.085	Increases (18)		CCDC88A	CCDC88A	Increased	2.422	Increases (1)		CD47	CD47	Increased	2.286	Increases (50)		HIPK2	HIPK2	Decreased	-2.405	Increases (1)
F3	F3	Increased	76.845	Increases (2)		HPSE	HPSE	Decreased	2.501	Decreases (1)		ENTPD1	ENTPD1	Increased	-2.103	Decreases (1)		CEP55	CEP55	Decreased	5.561	Decreases (2)
CD44	CD44	Increased	2.679	Increases (5)		ID2	ID2	Decreased	2.337	Decreases (1)		RUNX2	RUNX2	Increased	6.952	Increases (9)		NUSAP1	NUSAP1	Decreased	3.808	Decreases (1)
PTN	PTN	Increased	2.105	Increases (1)		BHLHE41	BHLHE41	Decreased	2.149	Decreases (1)		YWHAE	YWHAE	Increased	2.712	Increases (6)		DOCK8	DOCK8	Affected	-2.467	Affects (1)
CXCL10	CXCL10	Increased	10.926	Increases (18)		CCNA2	CCNA2	Decreased	3.579	Decreases (1)		VCAM1	VCAM1	Increased	11.547	Increases (55)		NEK2	NEK2	Affected	5.968	Affects (1)
CASP1	CASP1	Increased	3.076	Increases (2)		SP100	SP100	Decreased	2.323	Decreases (1)		LPP	LPP	Increased	3.165	Increases (2)		PTPN2	PTPN2	Affected	2.329	Affects (2)
ICAM1	ICAM1	Increased	2.687	Increases (7)								LGALS3	LGALS3	Increased	2.397	Increases (19)		214182_at	ARF6	Affected	2.117	Affects (3)
OLR1	OLR1	Decreased	2.376	Decreases (1)								PTTG1	PTTG1	Increased	3.724	Increases (2)		BIRC5	BIRC5	Affected	3.746	Affects (3)
IL15RA	IL15RA	Decreased	2.125	Decreases (2)								CAPG	CAPG	Increased	2.83	Increases (1)		PRC1	PRC1	Affected	3.373	Affects (2)
ITGAE	ITGAE	Decreased	-2.226	Increases (2)								SPAG9	SPAG9	Increased	2.337	Increases (1)
FOXA2	FOXA2	Decreased	2.638	Decreases (1)								CXCL11	CXCL11	Increased	20.71	Increases (56)
CXCR4	CXCR4	Decreased	5.234	Decreases (4)								TMEFF2	TMEFF2	Increased	-3.028	Decreases (4)
SOD2	SOD2	Decreased	2.577	Decreases (1)								ECT2	ECT2	Increased	2.05	Increases (2)
CTSC	CTSC	Decreased	-2.328	Increases (4)								CEBPD	CEBPD	Increased	2.38	Increases (3)
F2RL1	F2RL1	Affected	7.466	Affects (2)								NOV	NOV	Increased	3.701	Increases (6)
EGR1	EGR1	Affected	3.286	Affects (1)								SFN	SFN	Increased	4.281	Increases (1)
SDC1	SDC1	Affected	-2.904	Affects (1)								PPM1A	PPM1A	Increased	2.664	Increases (1)
												GUCY1B3	GUCY1B3	Increased	-3.505	Decreases (1)
												NOTCH2	NOTCH2	Increased	2.126	Increases (1)
												CXCL2	CXCL2	Increased	3.736	Increases (45)
												PTGS2	PTGS2	Increased	2.806	Increases (27)
												EGR1	EGR1	Increased	3.286	Increases (2)
												RELN	RELN	Increased	-2.797	Decreases (22)
												IL18	IL18	Increased	6.614	Increases (28)
												214182_at	ARF6	Increased	2.117	Increases (9)
												NMU	NMU	Increased	4.297	Increases (1)
												JAK2	JAK2	Increased	2.166	Increases (8)
												MAP3K8	MAP3K8	Increased	3.29	Increases (10)
												ADORA2B	ADORA2B	Increased	2.753	Increases (2)
												CUL5	CUL5	Increased	-2.189	Decreases (5)
												CDCP1	CDCP1	Increased	4.104	Increases (6)
												VEGFC	VEGFC	Increased	2.266	Increases (23)
												SPOCK3	SPOCK3	Increased	-2.6	Decreases (2)
												GUCY1A3	GUCY1A3	Increased	-2.496	Decreases (1)
												TGFBI	TGFBI	Increased	2.934	Increases (3)
												CADM1	CADM1	Increased	-2.404	Decreases (1)
												S100A4	S100A4	Increased	2.538	Increases (13)
												ATF3	ATF3	Increased	4.12	Increases (1)
												HMMR	HMMR	Increased	4.2	Increases (6)
												TNFSF13B	TNFSF13B	Increased	3.8	Increases (2)
												VASH1	VASH1	Increased	-2.105	Decreases (3)
												FOXM1	FOXM1	Increased	2.495	Increases (7)
												IRF7	IRF7	Increased	6.285	Increases (1)
												PDE4B	PDE4B	Increased	2.635	Increases (8)
												NR4A2	NR4A2	Increased	3.146	Increases (2)
												SEMA3C	SEMA3C	Increased	4.595	Increases (2)
												IGFBP1	IGFBP1	Increased	13.117	Increases (5)
												MET	MET	Increased	2.777	Increases (53)
												SELE	SELE	Increased	3.085	Increases (73)
												CXCR4	CXCR4	Increased	5.234	Increases (105)
												EGFR	EGFR	Increased	3.779	Increases (63)
												WNT5B	WNT5B	Increased	2.235	Increases (2)
												ATM	ATM	Increased	3.072	Increases (1)
												PBK	PBK	Increased	3.924	Increases (1)
												LGMN	LGMN	Increased	2.001	Increases (1)
												F3	F3	Increased	76.845	Increases (19)
												CD44	CD44	Increased	2.679	Increases (101)
												PTN	PTN	Increased	2.105	Increases (42)
												F2RL1	F2RL1	Increased	7.466	Increases (22)
												CTSS	CTSS	Increased	5.705	Increases (4)
												OSMR	OSMR	Increased	2.969	Increases (1)
												CXCL10	CXCL10	Increased	10.926	Increases (130)
												EZR	EZR	Increased	2.572	Increases (16)
												SOD2	SOD2	Increased	2.577	Increases (3)
												CDK1	CDK1	Increased	3.732	Increases (5)
												CFB	CFB	Increased	9.685	Increases (3)
												CCNB2	CCNB2	Increased	3.653	Increases (1)
												AURKA	AURKA	Increased	4.156	Increases (4)
												CASP1	CASP1	Increased	3.076	Increases (6)
												AREG	AREG/AREGB	Increased	19.911	Increases (2)
												ICAM1	ICAM1	Increased	2.687	Increases (97)
												KIAA1524	KIAA1524	Increased	2.26	Increases (1)
												CCDC88A	CCDC88A	Increased	2.422	Increases (4)
												OLR1	OLR1	Decreased	2.376	Decreases (2)
												RASGRP1	RASGRP1	Decreased	-2.364	Increases (6)
												KIT	KIT	Decreased	-3.725	Increases (22)
												TNFSF15	TNFSF15	Decreased	5.014	Decreases (1)
												EGLN3	EGLN3	Decreased	2.667	Decreases (2)
												JAG1	JAG1	Decreased	2.311	Decreases (2)
												CLEC11A	CLEC11A	Decreased	-2.033	Increases (12)
												KIF1C	KIF1C	Decreased	-2.166	Increases (1)
												HEY1	HEY1	Decreased	2.644	Decreases (1)
												HIPK2	HIPK2	Decreased	-2.405	Increases (2)
												SDC1	SDC1	Decreased	-2.904	Increases (13)
												MME	MME	Decreased	3.203	Decreases (4)
												WARS	WARS	Decreased	3.058	Decreases (2)
												IL18BP	IL18BP	Decreased	3.352	Decreases (1)
												MX1	MX1	Decreased	22.658	Decreases (2)
												ITGAE	ITGAE	Decreased	-2.226	Increases (5)
												LTBP2	LTBP2	Decreased	-2.107	Increases (1)
												43511_s_at	ARRB1	Decreased	-2.682	Increases (5)
												FSCN1	FSCN1	Decreased	-2.088	Increases (4)
												NFKBIZ	NFKBIZ	Decreased	4.084	Decreases (1)
												SDC2	SDC2	Decreased	-2.416	Increases (13)
												BHLHE41	BHLHE41	Decreased	2.149	Decreases (5)
												SH2D3C	SH2D3C	Decreased	-2.253	Increases (4)
												CD59	CD59	Decreased	-2.121	Increases (1)
												SOCS3	SOCS3	Decreased	2.417	Decreases (13)
												FOXA2	FOXA2	Decreased	2.638	Decreases (2)
												DTL	DTL	Decreased	2.653	Decreases (1)
												SKIL	SKIL	Decreased	2.695	Decreases (3)
												KCNMA1	KCNMA1	Decreased	-2.656	Increases (1)
												FABP4	FABP4	Decreased	-9.016	Increases (3)
												ANGPTL1	ANGPTL1	Decreased	3.416	Decreases (1)
												HLA-G	HLA-G	Decreased	2.639	Decreases (4)
												KALRN	KALRN	Decreased	-2.304	Increases (1)
												LRPAP1	LRPAP1	Decreased	-2.764	Increases (8)
												CCNA2	CCNA2	Decreased	3.579	Decreases (2)
												PTPN2	PTPN2	Decreased	2.329	Decreases (1)
												WNT5A	WNT5A	Decreased	-2.129	Increases (12)
												SP100	SP100	Decreased	2.323	Decreases (1)
												KRT19	KRT19	Decreased	8.135	Decreases (1)
												TPM3	TPM3	Decreased	2.498	Decreases (3)
												MT1F	MT1F	Decreased	2.244	Decreases (1)
												PAPPA	PAPPA	Decreased	-2.209	Increases (1)
												NFIA	NFIA	Decreased	-5.972	Increases (2)
												C5orf13	NREP	Decreased	-2.008	Increases (12)
												USP9X	USP9X	Decreased	-3.414	Increases (1)
												ST8SIA4	ST8SIA4	Decreased	-2.808	Increases (4)
												MMP10	MMP10	Decreased	-2.916	Increases (2)
												TNFRSF21	TNFRSF21	Decreased	-2.006	Increases (2)
												VHL	VHL	Decreased	2.021	Decreases (2)
												STAT1	STAT1	Decreased	6.403	Decreases (3)
												VCAN	VCAN	Decreased	-9.3	Increases (5)
												IRS1	IRS1	Decreased	2.737	Decreases (4)
												FLT4	FLT4	Decreased	-2.343	Increases (12)
												LMCD1	LMCD1	Decreased	-2.351	Increases (10)
												DOCK8	DOCK8	Decreased	-2.467	Increases (3)
												CTSC	CTSC	Decreased	-2.328	Increases (5)
												EPHB1	EPHB1	Decreased	-2.926	Increases (13)
												DCBLD2	DCBLD2	Affected	2.072	Affects (1)
												GPM6A	GPM6A	Affected	-2.618	Affects (1)
												BMPR1A	BMPR1A	Affected	2.79	Affects (2)
												DDX58	DDX58	Affected	6.797	Affects (1)
												TRIB1	TRIB1	Affected	2.488	Affects (1)
												CD97	CD97	Affected	3.378	Affects (2)
												NAMPT	NAMPT	Affected	2.595	Affects (2)
												ITGA8	ITGA8	Affected	-2.031	Affects (1)
												STK4	STK4	Affected	2.149	Affects (1)
												FST	FST	Affected	35.622	Affects (2)
												SIX1	SIX1	Affected	3.37	Affects (1)
												NKX2-3	NKX2-3	Affected	-3.622	Affects (2)
												ZFAND5	ZFAND5	Affected	2.408	Affects (1)
												IDO1	IDO1	Affected	3.757	Affects (2)
												MITF	MITF	Affected	2.3	Affects (2)
												CDKN2C	CDKN2C	Affected	2.707	Affects (1)
												MFI2	MFI2	Affected	3.468	Affects (4)
												EREG	EREG	Affected	40.266	Affects (1)
												FAP	FAP	Affected	-2.399	Affects (1)
												IL15RA	IL15RA	Affected	2.125	Affects (4)
												231042_s_at	CAMK2D	Affected	4.233	Affects (1)

## Sheet: Cell-Cell Signaling
Activation of Epithelial cells						Activation of Blood Cells						Cell Attachment						Recruitment of Blood Cells
© 2000-2013 Ingenuity Systems, Inc. All rights reserved.						© 2000-2013 Ingenuity Systems, Inc. All rights reserved.						© 2000-2013 Ingenuity Systems, Inc. All rights reserved.						© 2000-2013 Ingenuity Systems, Inc. All rights reserved.
ID	Genes in dataset	Prediction (based on expression direction)	Fold Change	Findings		ID	Genes in dataset	Prediction (based on expression direction)	Fold Change	Findings		ID	Genes in dataset	Prediction (based on expression direction)	Fold Change	Findings		ID	Genes in dataset	Prediction (based on expression direction)	Fold Change	Findings
AREG	AREG/AREGB	Increased	19.911	Increases (1)		TLR3	TLR3	Increased	4.023	Increases (15)		F3	F3	Increased	76.845	Increases (1)		TLR3	TLR3	Increased	4.023	Increases (1)
F2RL1	F2RL1	Increased	7.466	Increases (3)		PTGES	PTGES	Increased	3.277	Increases (1)		VCAM1	VCAM1	Increased	11.547	Increases (2)		IL6	IL6	Increased	2.214	Increases (5)
EGFR	EGFR	Increased	3.779	Increases (1)		HPSE	HPSE	Increased	2.501	Increases (2)		DSG2	DSG2	Affected	8.101	Affects (2)		CD47	CD47	Increased	2.286	Increases (5)
CXCL2	CXCL2	Affected	3.736	Affects (1)		KIT	KIT	Increased	-3.725	Decreases (2)		EGFR	EGFR	Increased	3.779	Increases (4)		ENTPD1	ENTPD1	Increased	-2.103	Decreases (1)
ICAM1	ICAM1	Affected	2.687	Affects (1)		HSPH1	HSPH1	Increased	2.174	Increases (2)		EGR1	EGR1	Increased	3.286	Increases (1)		VCAM1	VCAM1	Increased	11.547	Increases (10)
C12orf48	PARPBP	Increased	2.175	Increases (1)		TXNIP	TXNIP	Increased	4.094	Increases (1)		SELE	SELE	Increased	3.085	Increases (1)		LGALS3	LGALS3	Increased	2.397	Increases (1)
						IL6	IL6	Increased	2.214	Increases (40)		TGFBI	TGFBI	Increased	2.934	Increases (1)		CXCL2	CXCL2	Increased	3.736	Increases (18)
						TNFSF10	TNFSF10	Increased	5.44	Increases (8)		ICAM1	ICAM1	Increased	2.687	Increases (2)		IL18	IL18	Increased	6.614	Increases (5)
						CD47	CD47	Increased	2.286	Increases (5)		CD44	CD44	Increased	2.679	Increases (2)		MAP3K8	MAP3K8	Increased	3.29	Increases (2)
						VCAM1	VCAM1	Increased	11.547	Increases (1)		LGALS3	LGALS3	Decreased	2.397	Decreases (1)		ADORA2B	ADORA2B	Increased	2.753	Increases (2)
						NOTCH2	NOTCH2	Increased	2.126	Increases (1)		IL6	IL6	Increased	2.214	Increases (1)		S100A4	S100A4	Increased	2.538	Increases (1)
						PTGS2	PTGS2	Increased	2.806	Increases (5)		PTN	PTN	Increased	2.105	Increases (4)		IRF7	IRF7	Increased	6.285	Increases (1)
						IL18	IL18	Increased	6.614	Increases (57)		VHL	VHL	Increased	2.021	Increases (2)		PDE4B	PDE4B	Increased	2.635	Increases (3)
						NFKBIZ	NFKBIZ	Increased	4.084	Increases (2)		CADM1	CADM1	Decreased	-2.404	Increases (2)		SELE	SELE	Increased	3.085	Increases (18)
						CD59	CD59	Increased	-2.121	Decreases (3)		LRPAP1	LRPAP1	Increased	-2.764	Decreases (1)		F3	F3	Increased	76.845	Increases (2)
						IDO1	IDO1	Increased	3.757	Increases (2)		EPHB1	EPHB1	Decreased	-2.926	Increases (4)		CD44	CD44	Increased	2.679	Increases (5)
						TNFSF13B	TNFSF13B	Increased	3.8	Increases (5)		VCAN	VCAN	Decreased	-9.3	Increases (2)		PTN	PTN	Increased	2.105	Increases (1)
						MET	MET	Increased	2.777	Increases (3)								CXCL10	CXCL10	Increased	10.926	Increases (18)
						SELE	SELE	Increased	3.085	Increases (2)								CASP1	CASP1	Increased	3.076	Increases (2)
						HLA-A	HLA-A	Increased	2.421	Increases (2)								ICAM1	ICAM1	Increased	2.687	Increases (7)
						HLA-G	HLA-G	Increased	2.639	Increases (1)								OLR1	OLR1	Decreased	2.376	Decreases (1)
						CEBPB	CEBPB	Increased	2.139	Increases (1)								IL15RA	IL15RA	Decreased	2.125	Decreases (2)
						F3	F3	Increased	76.845	Increases (4)								ITGAE	ITGAE	Decreased	-2.226	Increases (2)
						CD44	CD44	Increased	2.679	Increases (6)								FOXA2	FOXA2	Decreased	2.638	Decreases (1)
						F2RL1	F2RL1	Increased	7.466	Increases (5)								CXCR4	CXCR4	Decreased	5.234	Decreases (4)
						CXCL10	CXCL10	Increased	10.926	Increases (1)								SOD2	SOD2	Decreased	2.577	Decreases (1)
						STAT1	STAT1	Increased	6.403	Increases (6)								CTSC	CTSC	Decreased	-2.328	Increases (4)
						CASP1	CASP1	Increased	3.076	Increases (1)								F2RL1	F2RL1	Affected	7.466	Affects (2)
						ICAM1	ICAM1	Increased	2.687	Increases (6)								EGR1	EGR1	Affected	3.286	Affects (1)
						CLEC11A	CLEC11A	Decreased	-2.033	Increases (1)								SDC1	SDC1	Affected	-2.904	Affects (1)
						CADM1	CADM1	Decreased	-2.404	Increases (2)
						FOXA2	FOXA2	Decreased	2.638	Decreases (2)
						ATF3	ATF3	Decreased	4.12	Decreases (1)
						ATM	ATM	Decreased	3.072	Decreases (1)
						WNT5A	WNT5A	Decreased	-2.129	Increases (1)
						PAG1	PAG1	Decreased	2.078	Decreases (4)
						VCAN	VCAN	Decreased	-9.3	Increases (1)
						MAGT1	MAGT1	Affected	3.21	Affects (2)
						CERK	CERK	Affected	-2.467	Affects (1)
						TNFRSF21	TNFRSF21	Affected	-2.006	Affects (1)
						PLSCR1	PLSCR1	Affected	3.653	Affects (1)
						PSMB9	PSMB9	Affected	7.27	Affects (2)
						PSMB8	PSMB8	Affected	2.721	Affects (1)
						CTSS	CTSS	Affected	5.705	Affects (1)
						HDAC9	HDAC9	Affected	2.306	Affects (1)
						B2M	B2M	Affected	7.566	Affects (2)
						JAK2	JAK2	Affected	2.166	Affects (1)
						GUCY1B3	GUCY1B3	Affected	-3.505	Affects (1)
						HLA-B	HLA-B	Affected	4.272	Affects (1)
						ENTPD1	ENTPD1	Affected	-2.103	Affects (1)
						IL15RA	IL15RA	Affected	2.125	Affects (3)
						PSME2	PSME2	Affected	2.487	Affects (1)

## Sheet: Cardiovascular Development
Angiogenesis						Blood Vessel Development						Tumor Angiogenesis						Vascular Development
© 2000-2013 Ingenuity Systems, Inc. All rights reserved.						© 2000-2013 Ingenuity Systems, Inc. All rights reserved.						© 2000-2013 Ingenuity Systems, Inc. All rights reserved.						© 2000-2013 Ingenuity Systems, Inc. All rights reserved.
ID	Genes in dataset	Prediction (based on expression direction)	Fold Change	Findings		ID	Genes in dataset	Prediction (based on expression direction)	Fold Change	Findings		ID	Genes in dataset	Prediction (based on expression direction)	Fold Change	Findings		ID	Genes in dataset	Prediction (based on expression direction)	Fold Change	Findings
PTGES	PTGES	Increased	3.277	Increases (2)		PTGES	PTGES	Increased	3.277	Increases (1)		IL18	IL18	Decreased	6.614	Decreases (1)		PTGES	PTGES	Increased	3.277	Increases (1)
HPSE	HPSE	Increased	2.501	Increases (5)		OLR1	OLR1	Increased	2.376	Increases (4)		CTSS	CTSS	Increased	5.705	Increases (3)		OLR1	OLR1	Increased	2.376	Increases (4)
OLR1	OLR1	Increased	2.376	Increases (4)		JAG1	JAG1	Increased	2.311	Increases (9)		KLF5	KLF5	Increased	3.685	Increases (2)		JAG1	JAG1	Increased	2.311	Increases (11)
JAG1	JAG1	Increased	2.311	Increases (2)		IL6	IL6	Increased	2.214	Increases (8)		ANGPTL1	ANGPTL1	Decreased	3.416	Decreases (1)		DSP	DSP	Increased	3.507	Increases (2)
IL6	IL6	Increased	2.214	Increases (4)		KLF5	KLF5	Increased	3.685	Increases (3)		PTGS2	PTGS2	Increased	2.806	Increases (1)		IL6	IL6	Increased	2.214	Increases (12)
KLF5	KLF5	Increased	3.685	Increases (6)		TNFSF10	TNFSF10	Increased	5.44	Increases (4)		MET	MET	Increased	2.777	Increases (2)		KLF5	KLF5	Increased	3.685	Increases (3)
RUNX2	RUNX2	Increased	6.952	Increases (1)		RUNX2	RUNX2	Increased	6.952	Increases (3)		HPSE	HPSE	Increased	2.501	Increases (2)		TNFSF10	TNFSF10	Increased	5.44	Increases (5)
AP1S2	AP1S2	Increased	3.083	Increases (1)		AP1S2	AP1S2	Increased	3.083	Increases (1)		FOXM1	FOXM1	Increased	2.495	Increases (1)		RUNX2	RUNX2	Increased	6.952	Increases (3)
VCAM1	VCAM1	Increased	11.547	Increases (3)		VCAM1	VCAM1	Increased	11.547	Increases (6)		VEGFC	VEGFC	Increased	2.266	Increases (1)		AP1S2	AP1S2	Increased	3.083	Increases (1)
LGALS3	LGALS3	Increased	2.397	Increases (2)		LGALS3	LGALS3	Increased	2.397	Increases (2)		VASH1	VASH1	Increased	-2.105	Decreases (1)		VCAM1	VCAM1	Increased	11.547	Increases (9)
IL18BP	IL18BP	Increased	3.352	Increases (1)		IL18BP	IL18BP	Increased	3.352	Increases (1)		FLT4	FLT4	Decreased	-2.343	Increases (1)		LGALS3	LGALS3	Increased	2.397	Increases (2)
ECT2	ECT2	Increased	2.05	Increases (1)		ECT2	ECT2	Increased	2.05	Increases (1)								IL18BP	IL18BP	Increased	3.352	Increases (1)
BIRC5	BIRC5	Increased	3.746	Increases (1)		BIRC5	BIRC5	Increased	3.746	Increases (1)								ECT2	ECT2	Increased	2.05	Increases (1)
EREG	EREG	Increased	40.266	Increases (1)		EREG	EREG	Increased	40.266	Increases (1)								BIRC5	BIRC5	Increased	3.746	Increases (1)
PTGS2	PTGS2	Increased	2.806	Increases (11)		CXCL2	CXCL2	Increased	3.736	Increases (1)								EREG	EREG	Increased	40.266	Increases (1)
JAK2	JAK2	Increased	2.166	Increases (4)		PTGS2	PTGS2	Increased	2.806	Increases (15)								CXCL2	CXCL2	Increased	3.736	Increases (1)
VEGFC	VEGFC	Increased	2.266	Increases (12)		JAK2	JAK2	Increased	2.166	Increases (4)								PTGS2	PTGS2	Increased	2.806	Increases (15)
VASH1	VASH1	Increased	-2.105	Decreases (12)		VEGFC	VEGFC	Increased	2.266	Increases (17)								JAK2	JAK2	Increased	2.166	Increases (4)
FOXM1	FOXM1	Increased	2.495	Increases (2)		GUCY1A3	GUCY1A3	Increased	-2.496	Decreases (1)								VEGFC	VEGFC	Increased	2.266	Increases (21)
MET	MET	Increased	2.777	Increases (5)		S100A4	S100A4	Increased	2.538	Increases (1)								GUCY1A3	GUCY1A3	Increased	-2.496	Decreases (1)
SELE	SELE	Increased	3.085	Increases (5)		ATF3	ATF3	Increased	4.12	Increases (1)								S100A4	S100A4	Increased	2.538	Increases (1)
KCNMA1	KCNMA1	Increased	-2.656	Decreases (1)		VASH1	VASH1	Increased	-2.105	Decreases (11)								ATF3	ATF3	Increased	4.12	Increases (1)
CXCR4	CXCR4	Increased	5.234	Increases (8)		FOXM1	FOXM1	Increased	2.495	Increases (4)								VASH1	VASH1	Increased	-2.105	Decreases (11)
HDAC9	HDAC9	Increased	2.306	Increases (1)		MET	MET	Increased	2.777	Increases (3)								FOXM1	FOXM1	Increased	2.495	Increases (4)
F3	F3	Increased	76.845	Increases (3)		SELE	SELE	Increased	3.085	Increases (4)								MET	MET	Increased	2.777	Increases (3)
CD44	CD44	Increased	2.679	Increases (2)		KCNMA1	KCNMA1	Increased	-2.656	Decreases (1)								SELE	SELE	Increased	3.085	Increases (4)
PTN	PTN	Increased	2.105	Increases (8)		CXCR4	CXCR4	Increased	5.234	Increases (6)								KCNMA1	KCNMA1	Increased	-2.656	Decreases (1)
F2RL1	F2RL1	Increased	7.466	Increases (1)		EGFR	EGFR	Increased	3.779	Increases (2)								CXCR4	CXCR4	Increased	5.234	Increases (13)
RGS5	RGS5	Increased	-2.081	Decreases (2)		HDAC9	HDAC9	Increased	2.306	Increases (1)								EGFR	EGFR	Increased	3.779	Increases (7)
CTSS	CTSS	Increased	5.705	Increases (4)		F3	F3	Increased	76.845	Increases (5)								HDAC9	HDAC9	Increased	2.306	Increases (1)
GEM	GEM	Increased	4.293	Increases (1)		CD44	CD44	Increased	2.679	Increases (6)								ADAR	ADAR	Increased	2.015	Increases (1)
ICAM1	ICAM1	Increased	2.687	Increases (2)		PTN	PTN	Increased	2.105	Increases (9)								F3	F3	Increased	76.845	Increases (5)
HS6ST2	HS6ST2	Decreased	-2.321	Increases (6)		F2RL1	F2RL1	Increased	7.466	Increases (2)								CD44	CD44	Increased	2.679	Increases (6)
EGLN3	EGLN3	Decreased	2.667	Decreases (4)		STK4	STK4	Increased	2.149	Increases (5)								PTN	PTN	Increased	2.105	Increases (9)
HIPK2	HIPK2	Decreased	-2.405	Increases (1)		RGS5	RGS5	Increased	-2.081	Decreases (1)								F2RL1	F2RL1	Increased	7.466	Increases (2)
WARS	WARS	Decreased	3.058	Decreases (5)		CTSS	CTSS	Increased	5.705	Increases (1)								STK4	STK4	Increased	2.149	Increases (8)
ADAMTS12	ADAMTS12	Decreased	2.56	Decreases (1)		GEM	GEM	Increased	4.293	Increases (1)								RGS5	RGS5	Increased	-2.081	Decreases (1)
IL18	IL18	Decreased	6.614	Decreases (10)		IRS1	IRS1	Increased	2.737	Increases (2)								CTSS	CTSS	Increased	5.705	Increases (1)
TGFBI	TGFBI	Decreased	2.934	Decreases (1)		ICAM1	ICAM1	Increased	2.687	Increases (4)								GEM	GEM	Increased	4.293	Increases (1)
ANGPTL1	ANGPTL1	Decreased	3.416	Decreases (1)		HS6ST2	HS6ST2	Decreased	-2.321	Increases (6)								IRS1	IRS1	Increased	2.737	Increases (2)
GBP1	GBP1	Decreased	5.392	Decreases (1)		TNFSF15	TNFSF15	Decreased	5.014	Decreases (1)								ICAM1	ICAM1	Increased	2.687	Increases (4)
WNT5A	WNT5A	Decreased	-2.129	Increases (1)		EGLN3	EGLN3	Decreased	2.667	Decreases (4)								HS6ST2	HS6ST2	Decreased	-2.321	Increases (6)
CXCL10	CXCL10	Decreased	10.926	Decreases (1)		HEY1	HEY1	Decreased	2.644	Decreases (5)								TNFSF15	TNFSF15	Decreased	5.014	Decreases (1)
VHL	VHL	Decreased	2.021	Decreases (11)		HIPK2	HIPK2	Decreased	-2.405	Increases (1)								EGLN3	EGLN3	Decreased	2.667	Decreases (4)
STAT1	STAT1	Decreased	6.403	Decreases (1)		WARS	WARS	Decreased	3.058	Decreases (2)								EIF2AK2	EIF2AK2	Decreased	2.649	Decreases (4)
FLT4	FLT4	Decreased	-2.343	Increases (7)		PLXNA4	PLXNA4	Decreased	-2.862	Increases (3)								HEY1	HEY1	Decreased	2.644	Decreases (9)
BMPR1A	BMPR1A	Decreased	2.79	Decreases (1)		ADAMTS12	ADAMTS12	Decreased	2.56	Decreases (1)								HIPK2	HIPK2	Decreased	-2.405	Increases (1)
EPHB1	EPHB1	Affected	-2.926	Affects (1)		IL18	IL18	Decreased	6.614	Decreases (5)								WARS	WARS	Decreased	3.058	Decreases (2)
COL8A1	COL8A1	Affected	4.172	Affects (1)		TGFBI	TGFBI	Decreased	2.934	Decreases (1)								PLXNA4	PLXNA4	Decreased	-2.862	Increases (3)
SP100	SP100	Affected	2.323	Affects (1)		FABP4	FABP4	Decreased	-9.016	Increases (3)								ADAMTS12	ADAMTS12	Decreased	2.56	Decreases (1)
STK4	STK4	Affected	2.149	Affects (3)		ANGPTL1	ANGPTL1	Decreased	3.416	Decreases (2)								IL18	IL18	Decreased	6.614	Decreases (5)
NKX2-3	NKX2-3	Affected	-3.622	Affects (1)		GBP1	GBP1	Decreased	5.392	Decreases (6)								TGFBI	TGFBI	Decreased	2.934	Decreases (1)
ADORA2B	ADORA2B	Affected	2.753	Affects (1)		LRPAP1	LRPAP1	Decreased	-2.764	Increases (1)								NFYA	NFYA	Decreased	-3.775	Increases (1)
NOTCH2	NOTCH2	Affected	2.126	Affects (1)		WNT5A	WNT5A	Decreased	-2.129	Increases (2)								FABP4	FABP4	Decreased	-9.016	Increases (3)
						CXCL10	CXCL10	Decreased	10.926	Decreases (5)								ANGPTL1	ANGPTL1	Decreased	3.416	Decreases (2)
						VHL	VHL	Decreased	2.021	Decreases (12)								GBP1	GBP1	Decreased	5.392	Decreases (6)
						STAT1	STAT1	Decreased	6.403	Decreases (2)								LRPAP1	LRPAP1	Decreased	-2.764	Increases (1)
						FLT4	FLT4	Decreased	-2.343	Increases (10)								WNT5A	WNT5A	Decreased	-2.129	Increases (5)
						BMPR1A	BMPR1A	Decreased	2.79	Decreases (1)								CXCL10	CXCL10	Decreased	10.926	Decreases (5)
						CYCS	CYCS	Affected	2.539	Affects (1)								VHL	VHL	Decreased	2.021	Decreases (12)
						LUZP1	LUZP1	Affected	2.454	Affects (1)								STAT1	STAT1	Decreased	6.403	Decreases (2)
						RAD23B	RAD23B	Affected	-2.017	Affects (1)								FLT4	FLT4	Decreased	-2.343	Increases (12)
						COL8A1	COL8A1	Affected	4.172	Affects (1)								BMPR1A	BMPR1A	Decreased	2.79	Decreases (5)
						SP100	SP100	Affected	2.323	Affects (1)								CYCS	CYCS	Affected	2.539	Affects (1)
						NKX2-3	NKX2-3	Affected	-3.622	Affects (1)								NIPBL	NIPBL	Affected	2.06	Affects (3)
						SEMA3C	SEMA3C	Affected	4.595	Affects (1)								LUZP1	LUZP1	Affected	2.454	Affects (2)
						SOCS3	SOCS3	Affected	2.417	Affects (1)								IL7R	IL7R	Affected	3.332	Affects (1)
						ADORA2B	ADORA2B	Affected	2.753	Affects (1)								VCAN	VCAN	Affected	-9.3	Affects (1)
						NOTCH2	NOTCH2	Affected	2.126	Affects (1)								RAD23B	RAD23B	Affected	-2.017	Affects (1)
						TIPARP	TIPARP	Affected	2.138	Affects (1)								COL8A1	COL8A1	Affected	4.172	Affects (1)
						KIT	KIT	Affected	-3.725	Affects (2)								SOD2	SOD2	Affected	2.577	Affects (1)
						HPSE	HPSE	Affected	2.501	Affects (3)								SPTBN1	SPTBN1	Affected	2.376	Affects (1)
																		SP100	SP100	Affected	2.323	Affects (1)
																		ATM	ATM	Affected	3.072	Affects (1)
																		NKX2-3	NKX2-3	Affected	-3.622	Affects (1)
																		SEMA3C	SEMA3C	Affected	4.595	Affects (3)
																		ZFAND5	ZFAND5	Affected	2.408	Affects (1)
																		HOPX	HOPX	Affected	-2.122	Affects (1)
																		FOXA2	FOXA2	Affected	2.638	Affects (2)
																		SOCS3	SOCS3	Affected	2.417	Affects (1)
																		ADORA2B	ADORA2B	Affected	2.753	Affects (1)
																		LY6E	LY6E	Affected	4.185	Affects (1)
																		NOTCH2	NOTCH2	Affected	2.126	Affects (4)
																		SOX9	SOX9	Affected	2.285	Affects (1)
																		GPR124	GPR124	Affected	-2.26	Affects (1)
																		TIPARP	TIPARP	Affected	2.138	Affects (1)
																		KIT	KIT	Affected	-3.725	Affects (3)
																		ID2	ID2	Affected	2.337	Affects (2)
																		HPSE	HPSE	Affected	2.501	Affects (3)
																		CFLAR	CFLAR	Affected	2.927	Affects (4)

## Sheet: Immune Cell Trafficking
Functions Annotation	p-Value	Predicted Activation State	Activation z-score	Notes	Molecules	# Molecules
recruitment of leukocytes	3.11e-06	Increased	2.552	bias	ADORA2B,CASP1,CD44,CD47,CTSC,CXCL10,CXCL2,CXCR4,EGR1,F2RL1,F3,FOXA2,ICAM1,IL15RA,IL18,IL6,IRF7,ITGAE,LGALS3,MAP3K8,OLR1,PDE4B,PTN,S100A4,SDC1,SELE,SOD2,TLR3,VCAM1	29
recruitment of myeloid cells	1.96e-05	Increased	2.424	bias	ADORA2B,CASP1,CD44,CD47,CTSC,CXCL10,CXCL2,F2RL1,ICAM1,IL15RA,IL18,IL6,IRF7,LGALS3,MAP3K8,OLR1,PDE4B,PTN,SELE,SOD2,VCAM1	21
leukocyte migration	2.5e-05		1.495		ADORA2B,ARRB1,BMPR1A,CAPG,CASP1,CCDC88A,CD44,CD47,CFB,CLEC11A,CTSC,CTSS,CXCL10,CXCL11,CXCL2,CXCR4,DOCK8,EGFR,EGLN3,EGR1,EZR,F2RL1,F3,FABP4,FLT4,FOXA2,HLA-G,ICAM1,IDO1,IL15RA,IL18,IL18BP,IL6,IRF7,ITGAE,JAK2,KIT,LGALS3,MAP3K8,NFKBIZ,NKX2-3,NMU,OLR1,PDE4B,PTGES,PTGS2,PTN,RASGRP1,S100A4,SDC1,SELE,SH2D3C,SOCS3,SOD2,STAT1,STK4,TLR3,TNFRSF21,TNFSF13B,VCAM1,VEGFC,WNT5A	62
recruitment of granulocytes	3.74e-05	Increased	2.273	bias	ADORA2B,CASP1,CD44,CD47,CTSC,CXCL10,CXCL2,F2RL1,ICAM1,IL15RA,IL18,IL6,LGALS3,MAP3K8,OLR1,PDE4B,PTN,SELE,SOD2,VCAM1	20
accumulation of leukocytes	3.94e-05		1.599		B2M,CD44,CD97,CTSC,CXCL10,CXCL2,DOCK8,EGR1,ENTPD1,F3,FLT4,ICAM1,IL18,IL6,JAK2,KIT,SELE,STAT1,TLR3,TNFRSF21,TNFSF10,VCAM1,VEGFC	23
activation of antigen presenting cells	5.54e-05	Increased	2.431	bias	ATF3,CD44,CTSS,CXCL10,F2RL1,FOXA2,HLA-B,HPSE,ICAM1,IDO1,IL18,IL6,JAK2,PSMB8,PSMB9,PSME2,PTGES,PTGS2,STAT1,TLR3,TNFSF10,WNT5A	22
infiltration by neutrophils	6.35e-05		1.172		CASP1,CD44,CFB,CXCL10,CXCL2,EGFR,F2RL1,FABP4,FOXA2,ICAM1,IL18,IL6,NMU,PTGS2,SELE,SOCS3	16
recruitment of neutrophils	9.36e-05	Increased	2.275	bias	CASP1,CD44,CD47,CTSC,CXCL10,CXCL2,F2RL1,ICAM1,IL18,IL6,LGALS3,MAP3K8,OLR1,PDE4B,PTN,SELE,SOD2	17
